# Supplementary material for: Accelerating Subcutaneous Drug Development: A Mechanistic Absorption Model for the Open Systems Pharmacology Framework
Source: CPT Pharmacometrics Syst Pharmacol. 2026 Jun 25;15(7):e70292. doi: 10.1002/psp4.70292 (PMC13296821; doi:10.1002/psp4.70292)
Supplement: Supplementary file 1 — Data S1: psp470292‐sup‐0001‐DataS1.zip. Supporting Information S1: Subcutaneous Model. Supporting Information S2: Simulation Information and Reference Studies Supporting Information S3: Sensitivity Analyses. [file PSP4-15-e70292-s001.zip]

Archive with 4 entries (4 files):
- PSP-2026-0008-s04.zip
- PSP-2026-0008-s01.docx
- PSP-2026-0008-s02.docx
- PSP-2026-0008-s03.docx
